# Supplementary material for: Virulence profiles of some Pseudomonas aeruginosa clinical isolates and their association with the suppression of Candida growth in polymicrobial infections
Source: PLoS One. 2020 Dec 8;15(12):e0243418. doi: 10.1371/journal.pone.0243418 (PMC7723275; doi:10.1371/journal.pone.0243418)
Supplement: S1 Raw images — (ZIP) [file pone.0243418.s001.zip]

Archive with 20 entries (20 files):
- Figure 1A.tif
- Figure 1B.tif
- Figure 2A.tif
- Figure 2B.tif
- Figure 3A phzP.jpg
- Figure 3A phzS.jpg
- Figure 3A. phzM.tif.jpg
- Figure 3B Alg D.jpg
- Figure 3B exoS.jpg
- Figure 3B LasB.jpg
- Figure 3B plcH.jpg
- Figure 3B plcN.jpg
- Figure 3B ToxA.jpg
- Figure 4..tif
- Figure 5.tif
- Figure 6.tif
- Figure 7.tif
- Figure 8.tif
- Figure 9 A.tif
- Figure 9 B.tif
